# Supplementary material for: AI-Based Soft Module for Safe Human–Robot Interaction towards 4D Printing
Source: Polymers (Basel). 2022 Aug 13;14(16):3302. doi: 10.3390/polym14163302 (PMC9416509; doi:10.3390/polym14163302)
Supplement: Supplementary file 1 [file polymers-14-03302-s001.zip]

Archive with 2 entries (2 files):
- Supplementary Materials.pdf
- Video S1.mp4
